# Supplementary material for: Interventions to Improve Hydration in Older Adults: A Systematic Review and Meta-Analysis
Source: Nutrients. 2021 Oct 18;13(10):3640. doi: 10.3390/nu13103640 (PMC8537864; doi:10.3390/nu13103640)
Supplement: Supplementary file 1 [file nutrients-13-03640-s001.zip]

Archive with 1 entries (1 files):
- nutrients-1416142-supplementary.pdf
